# Supplementary material for: Comparison of n-3 PUFA-Enriched vs. Olive-Oil-Based Lipid Emulsion on Oxidative Stress and Inflammatory Response in Critically Ill Post-Surgery Adults: Secondary Analysis of a Randomized Controlled Trial
Source: Int J Mol Sci. 2024 Oct 31;25(21):11739. doi: 10.3390/ijms252111739 (PMC11546187; doi:10.3390/ijms252111739)
Supplement: Supplementary file 1 [file ijms-25-11739-s001.zip]

Archive with 1 entries (1 files):
- ijms-3221342-supplementary.pdf
